# Supplementary material for: Ethanolic extracts of Pluchea indica (L.) leaf pretreatment attenuates cytokine-induced β-cell apoptosis in multiple low-dose streptozotocin-induced diabetic mice
Source: PLoS One. 2019 Feb 19;14(2):e0212133. doi: 10.1371/journal.pone.0212133 (PMC6380574; doi:10.1371/journal.pone.0212133)
Supplement: S3 File — (XLSX) [file pone.0212133.s003.xlsx]

## Sheet: Fig. 2
Body weight (g)	Control		STZ		PILE 50 + STZ		PILE 100 + STZ
week	Mean	S.D.	Mean	S.D.	Mean	S.D.	Mean	S.D.
-2	22.44	0.958288	23.6	0.945905	23.49	0.989896	22.99	0.768389
-1	23.51	1.10163	24.19	0.867483	23.98	1.13118	24.41	1.04876
0	24.52	0.990268	24.71	0.912429	24.79	1.32224	25.3	0.668069
1	25.09	1.18983	22.5	0.7664	23.47	1.06628	24.42	0.833256
2	26.21	0.871115	21.48	0.75226	23.03	1.04232	23.89	0.865052
3	26.84	0.856185	20.92	1.17051	22.43	0.870027	23.22	0.928836
4	27.41	0.901986	20.165	1.01891	21.97	0.822768	23.07	1.05835
5	28.72	0.861265	19.84	0.888444	21.88	0.794145	22.73	1.42988
6	29.27	0.889507	19.33	0.901912	21.65	0.738241	22.68	1.55692
7	29.93	0.434741	18.55	0.840965	21.16	0.579655	22.46	1.61946
8	30.81	0.523768	17.75	0.82226	20.94	0.564112	22.51	1.58916
Blood glucose level (mg/dL)	Control		STZ		PILE 50 + STZ		PILE 100 + STZ
week	Mean	S.D.	Mean	S.D.	Mean	S.D.	Mean	S.D.
-2	141.8	8.44549	150.7	22.5718	147.5	13.0202	143.6	14.8551
-1	138.3	15.3489	145.1	17.189	147.5	13.0202	153.6	24.1887
0	139.1	10.2644	141.6	13.9337	146.5	12.9554	133.4	20.5718
1	144.3	15.9542	405.9	33.5087	366.5	42.2231	318	10.5731
2	144.1	14.7431	423.4	41.3055	382.6	32.5874	331.7	27.8192
3	141	12.6074	427	48.0329	359.3	28.5364	322.8	35.7647
4	137.4	14.2991	450.7	44.7779	345.4	27.1844	323.4	55.712
5	140.5	21.5368	466.4	33.9025	335.9	30.8273	300.9	61.4934
6	145.5	17.7592	513.4	43.643	341.4	33.626	294.1	41.4178
7	137.7	11.0459	509.1	42.6209	331.8	29.574	291.2	28.0547
8	146.7	12.4459	550.2	51.2007	327.2	36.7538	276.8	26.7407
Food intake (g/day)	Control		STZ		PILE 50 + STZ		PILE 100 + STZ
week	Mean	S.D.	Mean	S.D.	Mean	S.D.	Mean	S.D.
-2	3.9	0.2	3.81429	0.24103	3.85714	0.171825	3.98571	0.106904
-1	3.88571	0.146385	3.95714	0.127242	4.04286	0.09759	4.01429	0.0899735
0	4.21429	0.260951	4.01429	0.429839	4.28571	0.106904	4.2	0.141421
1	4.27143	0.205866	6.67143	0.228869	6.4	0.223607	5.5	0.129099
2	4.45714	0.250713	7.37143	0.372891	6.4	0.163299	5.62857	0.138013
3	4.94286	0.139728	8.42857	0.386067	6.4	0.365148	5.48571	0.177281
4	5.22857	0.213809	9.48571	0.323669	6.31429	0.456175	5.65714	0.243975
5	5.21429	0.21157	9.95714	0.395209	6.42857	0.508967	5.55714	0.276026
6	5.4	0.216025	9.88571	0.338765	6.7	0.294392	5.7	0.244949
7	5.31429	0.19518	9.72857	0.411154	6.78571	0.397612	5.7	0.326599
8	5.44286	0.222539	10.0571	0.582687	6.85714	0.395209	5.84286	0.330944
Water intake (mL/day)	Control		STZ		PILE 50 + STZ		PILE 100 + STZ
week	Mean	S.D.	Mean	S.D.	Mean	S.D.	Mean	S.D.
-2	10.1857	0.20354	10.1143	0.19518	10.2143	0.323669	10.2571	0.377964
-1	10.2143	0.177281	10.2143	0.323669	10.2571	0.377964	10.0714	0.314718
0	10.3	0.182574	10.8714	0.42314	10.2714	0.205866	10.2571	0.41975
1	10.2286	0.354562	14.1429	0.690066	13.4	0.616441	12.4429	0.58838
2	10.3571	0.263674	15.4429	0.63994	13.5857	1.06369	12.8571	0.662966
3	10.1571	0.427618	15.6429	0.670465	12.8571	0.662966	13.3429	0.489412
4	10.1286	0.34983	16.4571	0.901586	13.5	0.535413	13.4714	0.314718
5	10.3286	0.314718	16.9714	0.747695	14.1143	0.498092	13.4571	0.446681
6	10.0143	0.467007	17.3	1.09545	14.0286	0.607493	13.9286	0.330224
7	10.4143	0.371612	18.8571	0.565264	14.1429	0.632079	13.6286	0.325137
8	10.6857	0.323669	19.8143	0.926334	13.8857	0.592814	13.1286	0.335233

## Sheet: Fig. 3B-3C
Insulitis scores (%)
	Score 1	Score 2	Score 3	Score 4
control 4 weeks	100	0	0	0
control 8 weeks	77.78	22.22	0	0
STZ 4 weeks	0	22.22	55.56	22.22
STZ 8weeks	0	0	22.22	77.78
PILE 50 + STZ 4 weeks	11.11	55.56	33.33	0
PILE 50+ STZ 8weeks	0	55.56	33.33	11.11
PILE 100 + STZ 4 weeks	22.22	66.67	11.11	0
PILE 100 + STZ 8 weeks	11.11	66.67	22.22	0
Mean islet size (um2)	4 weeks			8 weeks
	Mean	SEM	n	Mean	SEM	n
control	2377.41	187.68	18	2454.11	146.346	18
STZ	699.622	46.2427	18	607.061	51.128	18
PILE 50 + STZ	936.86	39.3647	18	952.572	53.2972	18
PILE 100 + STZ	1216.06	60.2901	18	1287.27	47.9025	18
Tukey's multiple comparisons test	Mean Diff.	95.00% CI of diff.	Significant?	Summary	Adjusted P Value
4 weeks
Control vs. STZ	1678	1294 to 2062	Yes	****	<0.0001
Control vs. PILE 50 + STZ	1441	1056 to 1825	Yes	****	<0.0001
Control vs. PILE 100 + STZ	1161	777.2 to 1545	Yes	****	<0.0001
STZ vs. PILE 50 + STZ	-237.2	-621.4 to 146.9	No	ns	0.3708
STZ vs. PILE 100 + STZ	-516.4	-900.6 to -132.3	Yes	**	0.004
PILE 50 + STZ vs. PILE 100 + STZ	-279.2	-663.3 to 104.9	No	ns	0.2318
8 weeks
Control vs. STZ	1847	1529 to 2165	Yes	****	<0.0001
Control vs. PILE 50 + STZ	1502	1183 to 1820	Yes	****	<0.0001
Control vs. PILE 100 + STZ	1167	848.8 to 1485	Yes	****	<0.0001
STZ vs. PILE 50 + STZ	-345.5	-663.6 to -27.46	Yes	ns	0.0528
STZ vs. PILE 100 + STZ	-680.2	-998.3 to -362.2	Yes	****	<0.0001
PILE 50 + STZ vs. PILE 100 + STZ	-334.7	-652.8 to -16.65	Yes	ns	0.0554

## Sheet: Fig. 3D-3E
Number of islets	4 weeks			8 weeks					Relative pancreatic weight	4 weeks			8 weeks
	Mean	SEM	n	Mean	SEM	n				Mean	SEM	n	Mean	SEM	n
control	0.166864	0.0199046	18	0.177896	0.0207636	18			control	0.709908	0.010588	10	0.715327	0.0206395	10
STZ	0.0707806	0.00832469	18	0.0598513	0.0106633	18			STZ	0.504268	0.0387975	10	0.476038	0.0195206	10
PILE 50 + STZ	0.115086	0.0165544	18	0.111571	0.00749911	18			PILE 50 + STZ	0.57127	0.0173226	10	0.552482	0.0143082	10
PILE 100 + STZ	0.145486	0.0192676	18	0.158021	0.018914	18			PILE 100 + STZ	0.606931	0.0169332	10	0.598338	0.0251174	10
Tukey's multiple comparisons test	Mean Diff.	95.00% CI of diff.	Significant?	Summary	Adjusted P Value				Tukey's multiple comparisons test	Mean Diff.	95.00% CI of diff.	Significant?	Summary	Adjusted P Value
4 weeks									4 weeks
Control vs. STZ	0.09608	0.03402 to 0.1582	Yes	***	0.0007				Control vs. STZ	0.242	0.1807 to 0.3033	Yes	****	<0.0001
Control vs. PILE 50 + STZ	0.05178	-0.01029 to 0.1138	No	ns	0.1344				Control vs. PILE 50 + STZ	0.1386	0.07731 to 0.2	Yes	****	<0.0001
Control vs. PILE 100 + STZ	0.02138	-0.04069 to 0.08345	No	ns	0.8011				Control vs. PILE 100 + STZ	0.103	0.04165 to 0.1643	Yes	***	0.0004
STZ vs. PILE 50 + STZ	-0.04431	-0.1064 to 0.01776	No	ns	0.2462				STZ vs. PILE 50 + STZ	-0.1034	-0.1647 to -0.04205	Yes	ns	0.0003
STZ vs. PILE 100 + STZ	-0.07471	-0.1368 to -0.01264	Yes	**	0.0094				STZ vs. PILE 100 + STZ	-0.139	-0.2004 to -0.07771	Yes	**	0.0081
PILE 50 + STZ vs. PILE 100 + STZ	-0.0304	-0.09247 to 0.03167	No	ns	0.5724				PILE 50 + STZ vs. PILE 100 + STZ	-0.03566	-0.09699 to 0.02567	No	ns	0.4103
8 weeks									Control vs. STZ	0.4511	0.3944 to 0.5079	Yes	****	<0.0001
Control vs. STZ	0.118	0.06038 to 0.1757	Yes	****	<0.0001				Control vs. PILE 50 + STZ	0.3561	0.2993 to 0.4128	Yes	****	<0.0001
Control vs. PILE 50 + STZ	0.06633	0.008659 to 0.124	Yes	*	0.0178				Control vs. PILE 100 + STZ	0.2768	0.22 to 0.3335	Yes	****	<0.0001
Control vs. PILE 100 + STZ	0.01988	-0.03779 to 0.07754	No	ns	0.8008				STZ vs. PILE 50 + STZ	-0.09508	-0.1518 to -0.03831	Yes	ns	0.0504
STZ vs. PILE 50 + STZ	-0.05172	-0.1094 to 0.005947	No	ns	0.0944				STZ vs. PILE 100 + STZ	-0.1744	-0.2311 to -0.1176	Yes	**	0.0071
STZ vs. PILE 100 + STZ	-0.09817	-0.1558 to -0.0405	Yes	***	0.0002				PILE 50 + STZ vs. PILE 100 + STZ	-0.0793	-0.1361 to -0.02253	Yes	ns	0.0532
PILE 50 + STZ vs. PILE 100 + STZ	-0.04645	-0.1041 to 0.01122	No	ns	0.1567

## Sheet: Fig. 3G
IFN 4 wk	Mean m#1	Mean m#2	Mean m#3		IFN 8 wk	Mean m#1	Mean m#2	Mean m#3
Control	1.404	1.513	1.649		Control	2.694	1.77	2.048
STZ	15.614	14.87	15.921		STZ	15.206	17.543	17.212
PILE 50+ STZ	8.436	7.82	8.052		PILE 50+ STZ	14.285	15.843	13.688
PILE 100+ STZ	4.82	3.75	3.133		PILE 100+ STZ	8.383	7.583	7.396
Fold to control corrected by beta-actin	control			STZ			PILE 50+ STZ			PILE 100+ STZ
4 weeks	1	1	1	2.13572	2.21943	2.39901	1.81814	1.64265	1.48428	1.37418	1.26416	1.62753
8 weeks	1	1	1	1.90362	1.98476	1.64094	1.65362	2.20344	1.42851	0.9072	1.42573	1.11457
Tukey's multiple comparisons test	Mean Diff.	95.00% CI of diff.	Significant?	Summary	Adjusted P Value
4 weeks
Control vs. STZ	-1.251	-1.733 to -0.7698	Yes	****	<0.0001
Control vs. PILE 50 + STZ	-0.6484	-1.13 to -0.1667	Yes	**	0.0069
Control vs. PILE 100 + STZ	-0.422	-0.9036 to 0.05965	No	ns	0.0969
STZ vs. PILE 50 + STZ	0.603	0.1214 to 1.085	Yes	*	0.012
STZ vs. PILE 100 + STZ	0.8294	0.3478 to 1.311	Yes	***	0.0008
PILE 50 + STZ vs. PILE 100 + STZ	0.2264	-0.2552 to 0.708	No	ns	0.5494
8 weeks
Control vs. STZ	-0.8431	-1.325 to -0.3615	Yes	***	0.0007
Control vs. PILE 50 + STZ	-0.7619	-1.243 to -0.2802	Yes	**	0.0018
Control vs. PILE 100 + STZ	-0.1492	-0.6308 to 0.3324	No	ns	0.812
STZ vs. PILE 50 + STZ	0.08125	-0.4004 to 0.5629	No	ns	0.9618
STZ vs. PILE 100 + STZ	0.6939	0.2123 to 1.176	Yes	**	0.004
PILE 50 + STZ vs. PILE 100 + STZ	0.6127	0.1311 to 1.094	Yes	*	0.0107

## Sheet: Fig. 3H
TNF alpha 4 wk	Mean m#1	Mean m#2	Mean m#3		TNF alpha 8 wk	Mean m#1	Mean m#2	Mean m#3
Control	5.013	6.374	7.766		Control	6.364	8.534	7.191
STZ	19.757	19.88	16.223		STZ	21.178	20.182	17.409
PILE 50+ STZ	14.353	15.177	13.331		PILE 50+ STZ	14.191	17.177	17.036
PILE 100+ STZ	11.464	10.036	9.211		PILE 100+ STZ	10.079	11.556	9.843
Fold to control corrected by beta-actin	control			STZ			PILE 50+ STZ			PILE 100+ STZ
4 weeks	1	1	1	3.79504	3.03591	2.13466	3.00028	2.44495	1.61716	2.34439	1.59926	1.22862
8 weeks	1	1	1	3.27814	2.34488	2.22978	2.31828	2.04267	2.40847	1.62429	1.32294	1.40484
Tukey's multiple comparisons test	Mean Diff.	95.00% CI of diff.	Significant?	Summary	Adjusted P Value
4 weeks
Control vs. STZ	-1.989	-3.124 to -0.8533	Yes	***	0.0007
Control vs. PILE 50 + STZ	-1.354	-2.489 to -0.2189	Yes	ns	0.0516
Control vs. PILE 100 + STZ	-0.7241	-1.859 to 0.4112	No	ns	0.2982
STZ vs. PILE 50 + STZ	0.6344	-0.5009 to 1.77	No	ns	0.4068
STZ vs. PILE 100 + STZ	1.264	0.1292 to 2.4	Yes	*	0.0265
PILE 50 + STZ vs. PILE 100 + STZ	0.63	-0.5052 to 1.765	No	ns	0.4126
8 weeks
Control vs. STZ	-1.618	-2.753 to -0.4823	Yes	**	0.0044
Control vs. PILE 50 + STZ	-1.256	-2.392 to -0.1212	Yes	ns	0.0527
Control vs. PILE 100 + STZ	-0.4507	-1.586 to 0.6846	No	ns	0.6736
STZ vs. PILE 50 + STZ	0.3611	-0.7741 to 1.496	No	ns	0.7998
STZ vs. PILE 100 + STZ	1.167	0.03166 to 2.302	Yes	*	0.0429
PILE 50 + STZ vs. PILE 100 + STZ	0.8058	-0.3295 to 1.941	No	ns	0.218

## Sheet: Fig.3I
IL-1beta 4 wk	Mean m#1	Mean m#2	Mean m#3		IL-1beta 8 wk	Mean m#1	Mean m#2	Mean m#3
Control	5.014	3.208	5.075		Control	8.492	10.556	12.647
STZ	22.781	20.697	24.212		STZ	12.252	17.159	16.842
PILE 50+ STZ	15.06	13.015	15.169		PILE 50+ STZ	14.263	19.094	18.88
PILE 100+ STZ	10.828	9.09	10.245		PILE 100+ STZ	10.312	13.47	12.33
Fold to control corrected by beta-actin	control			STZ			PILE 50+ STZ			PILE 100+ STZ
4 weeks	1	1	1	2.26251	2.76916	2.06434	1.89348	2.19672	1.27725	1.55962	1.5944	1.29527
8 weeks	1	1	1	1.42125	1.81177	1.32655	1.74616	1.7357	1.51767	1.2454	1.24667	1.00061
Tukey's multiple comparisons test	Mean Diff.	95.00% CI of diff.	Significant?	Summary	Adjusted P Value
4 weeks
Control vs. STZ	-1.365	-1.938 to -0.7924	Yes	****	<0.0001
Control vs. PILE 50 + STZ	-0.7891	-1.362 to -0.2162	Yes	**	0.0058
Control vs. PILE 100 + STZ	-0.4831	-1.056 to 0.08987	No	ns	0.1147
STZ vs. PILE 50 + STZ	0.5762	0.003221 to 1.149	Yes	*	0.0485
STZ vs. PILE 100 + STZ	0.8822	0.3093 to 1.455	Yes	**	0.0022
PILE 50 + STZ vs. PILE 100 + STZ	0.3061	-0.2669 to 0.879	No	ns	0.4447
8 weeks
Control vs. STZ	-0.5199	-1.093 to 0.05311	No	ns	0.0823
Control vs. PILE 50 + STZ	-0.6665	-1.239 to -0.09355	Yes	*	0.02
Control vs. PILE 100 + STZ	-0.1642	-0.7372 to 0.4087	No	ns	0.8442
STZ vs. PILE 50 + STZ	-0.1467	-0.7196 to 0.4263	No	ns	0.8827
STZ vs. PILE 100 + STZ	0.3556	-0.2173 to 0.9286	No	ns	0.32
PILE 50 + STZ vs. PILE 100 + STZ	0.5023	-0.07068 to 1.075	No	ns	0.0966

## Sheet: Fig. 4B
Insulin+ cells/islet area (%)	control		STZ		PILE 50		PILE 100
	Mean	SEM	Mean	SEM	Mean	SEM	Mean	SEM
4 weeks	13.0266	1.34358	4.4383	0.939463	9.17092	2.0317	11.0058	1.97812
8 weeks	13.4735	1.26654	4.07339	0.627003	9.73984	1.91675	10.8143	1.12243
Tukey's multiple comparisons test	Mean Diff.	95.00% CI of diff.	Significant?	Summary	Adjusted P Value
4 weeks
Control vs. STZ	8.588	3.108 to 14.07	Yes	***	0.0005
Control vs. PILE 50 + STZ	3.856	-1.624 to 9.336	No	ns	0.2625
Control vs. PILE 100 + STZ	2.021	-3.459 to 7.501	No	ns	0.7714
STZ vs. PILE 50 + STZ	-4.733	-10.21 to 0.7473	No	ns	0.1157
STZ vs. PILE 100 + STZ	-6.568	-12.05 to -1.088	Yes	*	0.0119
PILE 50 + STZ vs. PILE 100 + STZ	-1.835	-7.315 to 3.645	No	ns	0.8187
8 weeks
Control vs. STZ	9.4	3.92 to 14.88	Yes	***	0.0001
Control vs. PILE 50 + STZ	3.734	-1.746 to 9.214	No	ns	0.2898
Control vs. PILE 100 + STZ	2.659	-2.821 to 8.139	No	ns	0.5867
STZ vs. PILE 50 + STZ	-5.666	-11.15 to -0.1866	Yes	*	0.0398
STZ vs. PILE 100 + STZ	-6.741	-12.22 to -1.261	Yes	**	0.0093
PILE 50 + STZ vs. PILE 100 + STZ	-1.074	-6.554 to 4.405	No	ns	0.9562

## Sheet: Fig. 4C
Cleaved caspase 3/DAPI cells (%)	control		STZ		PILE 50		PILE 100
	Mean	SEM	Mean	SEM	Mean	SEM	Mean	SEM
4 weeks	2.08773	0.37644	33.8239	3.18509	24.0876	1.64189	20.3006	3.03673
8 weeks	2.75887	0.845916	40.9166	4.4582	29.9906	2.81626	20.3831	1.87701
Tukey's multiple comparisons test	Mean Diff.	95.00% CI of diff.	Significant?	Summary	Adjusted P Value
4 weeks
Control vs. STZ	-31.74	-41.34 to -22.13	Yes	****	<0.0001
Control vs. PILE 50 + STZ	-22	-31.6 to -12.4	Yes	****	<0.0001
Control vs. PILE 100 + STZ	-18.21	-27.82 to -8.608	Yes	****	<0.0001
STZ vs. PILE 50 + STZ	9.736	0.1317 to 19.34	Yes	*	0.0456
STZ vs. PILE 100 + STZ	13.52	3.919 to 23.13	Yes	**	0.0021
PILE 50 + STZ vs. PILE 100 + STZ	3.787	-5.818 to 13.39	No	ns	0.7332
8 weeks
Control vs. STZ	-38.16	-47.76 to -28.55	Yes	****	<0.0001
Control vs. PILE 50 + STZ	-27.23	-36.84 to -17.63	Yes	****	<0.0001
Control vs. PILE 100 + STZ	-17.62	-27.23 to -8.02	Yes	****	<0.0001
STZ vs. PILE 50 + STZ	10.93	1.321 to 20.53	Yes	*	0.019
STZ vs. PILE 100 + STZ	20.53	10.93 to 30.14	Yes	****	<0.0001
PILE 50 + STZ vs. PILE 100 + STZ	9.607	0.00285 to 19.21	Yes	*	0.0499

## Sheet: Fig. 4E
cas 3 4 wk	Mean m# 1			Mean m# 2			Mean m# 3				cas 3 8 wk	Mean m# 1			Mean m# 2			Mean m # 3
	cleaved cas3	pro cas3	ratio	cleaved cas3	pro cas3	ratio	cleaved cas3	pro cas3	ratio			cleaved cas3	pro cas3	ratio	cleaved cas3	pro cas3	ratio	cleaved cas3	pro cas3	ratio
Control	2.369	11.079	0.213828	2.906	11.586	0.25082	1.964	10.262	0.191386		Control	3.154	11.42	0.276182	3.014	12.281	0.24542	3.901	11.309	0.344947
STZ	10.515	13.246	0.793825	12.049	9.305	1.2949	10.515	11.395	0.922773		STZ	15.554	10.862	1.43196	17.993	12.024	1.49642	19.515	13.417	1.4545
PILE 50+ STZ	8.737	14.94	0.584806	6.866	11.921	0.575958	8.937	11.97	0.746617		PILE 50+ STZ	9.767	13.59	0.71869	10.792	12.954	0.833102	11.737	13.916	0.843418
PILE 100+ STZ	8.377	15.925	0.526028	7.012	10.343	0.677946	5.766	10.437	0.552458		PILE 100+ STZ	4.926	12.039	0.40917	5.968	13.085	0.456095	6.077	14.795	0.410747
Fold to control corrected by beta-actin	control			STZ			PILE 50+ STZ			PILE 100+ STZ
4 weeks	1	1	1	1.35041	3.05053	2.02186	1.12389	1.49581	1.18023	1.1605	1.24745	1.12876
8 weeks	1	1	1	2.15216	2.72144	1.99356	1.51741	1.2297	1.63859	1.24184	1.14634	1.11723
Tukey's multiple comparisons test	Mean Diff.	95.00% CI of diff.	Significant?	Summary	Adjusted P Value
4 weeks
Control vs. STZ	-1.141	-1.955 to -0.3266	Yes	***	0.0005
Control vs. PILE 50 + STZ	-0.2666	-1.081 to 0.5476	No	ns	0.7858
Control vs. PILE 100 + STZ	-0.1789	-0.9932 to 0.6354	No	ns	0.9213
STZ vs. PILE 50 + STZ	0.8743	0.06 to 1.689	Yes	*	0.0332
STZ vs. PILE 100 + STZ	0.962	0.1477 to 1.776	Yes	*	0.018
PILE 50 + STZ vs. PILE 100 + STZ	0.08774	-0.7265 to 0.902	No	ns	0.9894
8 weeks
Control vs. STZ	-1.289	-2.103 to -0.4748	Yes	**	0.0017
Control vs. PILE 50 + STZ	-0.4619	-1.276 to 0.3524	No	ns	0.3943
Control vs. PILE 100 + STZ	-0.1685	-0.9828 to 0.6458	No	ns	0.9331
STZ vs. PILE 50 + STZ	0.8272	0.01286 to 1.641	Yes	*	0.0458
STZ vs. PILE 100 + STZ	1.121	0.3063 to 1.935	Yes	**	0.0058
PILE 50 + STZ vs. PILE 100 + STZ	0.2934	-0.5209 to 1.108	No	ns	0.7342

## Sheet: Fig. 4F
cas 8 4 wk	Mean m# 1	Mean m# 2	Mean m# 3		cas 8 8wk	Mean m# 1	Mean m # 2	Mean m# 3
Control	10.97	14.446	11.079		Control	11.032	13.414	13.96
STZ	24.895	22.809	26.272		STZ	26.589	35.198	26.781
PILE 50+ STZ	17.015	20.02	15		PILE 50+ STZ	20.734	21.14	23.051
PILE 100+ STZ	16.375	16.929	16.199		PILE 100+ STZ	15.891	16.345	19.244
Fold to control corrected by beta-actin	control			STZ			PILE 50+ STZ			PILE 100+ STZ
4 weeks	1	1	1	2.18524	1.53689	2.42319	1.62533	1.42303	1.2755	1.53026	1.19029	1.51459
8 weeks	1	1	1	2.37422	2.60177	1.76693	1.95394	1.59938	1.67868	1.47732	1.19045	1.41481
Tukey's multiple comparisons test	Mean Diff.	95.00% CI of diff.	Significant?	Summary	Adjusted P Value
4 weeks
Control vs. STZ	-1.048	-1.645 to -0.4519	Yes	***	0.0006
Control vs. PILE 50 + STZ	-0.4413	-1.038 to 0.1553	No	ns	0.19
Control vs. PILE 100 + STZ	-0.4117	-1.008 to 0.1848	No	ns	0.2381
STZ vs. PILE 50 + STZ	0.6072	0.01059 to 1.204	Yes	*	0.0453
STZ vs. PILE 100 + STZ	0.6367	0.04016 to 1.233	Yes	*	0.0344
PILE 50 + STZ vs. PILE 100 + STZ	0.02957	-0.567 to 0.6261	No	ns	0.9989
8 weeks
Control vs. STZ	-1.248	-1.844 to -0.6511	Yes	***	0.0001
Control vs. PILE 50 + STZ	-0.744	-1.341 to -0.1474	Yes	*	0.0123
Control vs. PILE 100 + STZ	-0.3609	-0.9574 to 0.2357	No	ns	0.341
STZ vs. PILE 50 + STZ	0.5036	-0.09292 to 1.1	No	ns	0.1141
STZ vs. PILE 100 + STZ	0.8868	0.2902 to 1.483	Yes	**	0.0031
PILE 50 + STZ vs. PILE 100 + STZ	0.3831	-0.2134 to 0.9797	No	ns	0.2928

[truncated: 6 more sheets: Fig. 4G, Fig. 4H, Fig. 5C, Fig. 6B, Fig. 6C, Fig. 6D]
